# Supplementary material for: Alginate Hydrogel Beads with a Leakproof Gold Shell for Ultrasound-Triggered Release
Source: Pharmaceutics. 2025 Jan 19;17(1):133. doi: 10.3390/pharmaceutics17010133 (PMC11768098; doi:10.3390/pharmaceutics17010133)
Supplement: Supplementary file 1 [file pharmaceutics-17-00133-s001.zip]

Archive with 1 entries (1 files):
- pharmaceutics-3419279-supplementary.pdf
